# Supplementary material for: Thoracic Fat Pad Biopsy in Cardiac Amyloidosis: Diagnostic Yield in an Afro-Caribbean Population
Source: J Clin Med. 2025 Mar 1;14(5):1677. doi: 10.3390/jcm14051677 (PMC11900135; doi:10.3390/jcm14051677)
Supplement: Supplementary file 1 [file jcm-14-01677-s001.zip]

Archive with 1 entries (1 files):
- jcm-3412653-supplementary.pdf
